# Supplementary material for: IS26 Veers Genomic Plasticity and Genetic Rearrangement toward Carbapenem Hyperresistance under Sublethal Antibiotics
Source: mBio. 2022 Feb 8;13(1):e03340-21. doi: 10.1128/mbio.03340-21 (PMC8822349; doi:10.1128/mbio.03340-21)
Supplement: TABLE S1 [file mbio.03340-21-st001.xlsx]

## Sheet: Table S1. Minimum inhibitory co
Table S1. Minimum inhibitory concentrations (MIC) of E01-7-1 for meropenem.
Strain	MEM conc. in pre-exposure phase	MIC (μg/mL)
		MEM	MEM+PAβN
E01-7-1	Without pre-exposure	4	4
	2 μg/mL of MEM for 24 h	>512	>512
Minimum inhibitory concentrations (MIC) of meropenem (MEM) and meropenem with Phenylalanine-arginine β-naphthylamide (PAβN) (MEM+PAβN). Determination of MICs were performed in triplicate (n = 3).
