# Supplementary material for: IS26 Veers Genomic Plasticity and Genetic Rearrangement toward Carbapenem Hyperresistance under Sublethal Antibiotics
Source: mBio. 2022 Feb 8;13(1):e03340-21. doi: 10.1128/mbio.03340-21 (PMC8822349; doi:10.1128/mbio.03340-21)
Supplement: TABLE S2 [file mbio.03340-21-st002.xlsx]

## Sheet: Table S2. Mean and standard err
Table S2. Mean and standard error of the mean of qPCR data presented in this study.
Figure	Exposure conc. (μg/mL)		Gene	Mean	Standard Error of the mean (±)	Significant (One-way ANOVA)
Figure 2B
Relative transcript expression	MEM	Without pre-exposure	blaKPC-2	1	0
		16		2.09	0.04725	ns
		32		3.228	0.09485	*
		64		3.745	0.2632	**
		128		5.841	0.882	***
		256		6.042	0.7007	***
		512		12.14	0.1705	***
		Without pre-exposure	repA	1	0
		16		1.622	0.03539	**
		32		1.473	0.07019	*
		64		1.212	0.02533	ns
		128		1.298	0.1571	ns
		256		1.218	0.1195	ns
		512		1.499	0.09985	*
Figure 2C
Relative copy number	MEM	Without pre-exposure	blaKPC-2	1.18	0.06704
		16		1.848	0.2965	ns
		32		1.793	0.4573	ns
		64		2.179	0.3975	ns
		128		5.252	0.9845	*
		256		11.04	1.896	***
		512		28.85	0.8483	***
		Without pre-exposure	repA	0.757	0.1396
		16		0.5911	0.05592	ns
		32		0.5404	0.04055	ns
		64		0.6253	0.02354	ns
		128		0.9591	0.08156	ns
		256		0.9778	0.06983	ns
		512		1.107	0.08246	ns
Figure 6A
Relative copy number	MEM	128 (+)	blaKPC-2	5.373	0.6082
		128 (-)		2.449	0.4641	ns
		256 (+)		11.37	2.018
		256 (-)		4.626	0.5409	*
		512 (+)		26.26	1.367
		512 (-)		4.563	0.7199	***
		128 (+)	IS26	29.06	3.025
		128 (-)		20.1	5.244	ns
		256 (+)		95.99	8.416
		256 (-)		62.92	17.87	ns
		512 (+)		239.9	40.33
		512 (-)		67.9	18.84	***
Figure 6B
Relative copy number	TOB	Without pre-exposure	blaKPC-2	1.109	0.233
		8		2.808	0.1985	*
		16		3.007	0.2092	*
		32		6.382	0.6204	***
		64		11.4	0.3121	***
		128		0.7896	0.3303	ns
		Without pre-exposure	aph(3')-Ia	3.379	1.256
		8		5.324	0.4233	ns
		16		6.064	1.021	ns
		32		13.55	1.937	ns
		64		27.79	4.632	***
		128		12.9	1.316	ns
		Without pre-exposure	aac(3)-IIa	1.339	0.1882
		8		3.585	0.3976	ns
		16		3.324	0.3591	ns
		32		6.964	0.4089	**
		64		13.94	0.7885	***
		128		25.61	1.943	***
		Without pre-exposure	IS26	10.8	2.613
		8		20.82	0.6315	ns
		16		20.17	3.375	ns
		32		37.79	4.043	**
		64		71.6	4.519	***
		128		69.12	3.31	***
Figure 6C
Relative copy number	MEM+TOB	Without pre-exposure	blaKPC-2	1.275	0.1154
		4+8		7.327	0.5797	**
		8+8		9.619	1.458	***
		16+16		10.82	0.7565	***
		32+32		13.08	1.211	***
		64+64		5.649	1.148	ns
		128+64		3.329	0.5451	ns
		Without pre-exposure	aph(3')-Ia	3.732	1.016
		4+8		11.52	0.5409	ns
		8+8		22.76	2.825	*
		16+16		21.23	2.914	*
		32+32		29.55	6.011	***
		64+64		15.98	2.124	ns
		128+64		16.33	3.972	ns
		Without pre-exposure	aac(3)-IIa	1.576	0.101
		4+8		10.07	0.7603	ns
		8+8		12.37	2.425	*
		16+16		14.8	1.494	**
		32+32		18.22	1.721	***
		64+64		19.73	2.329	***
		128+64		21.52	2.889	***
		Without pre-exposure	IS26	13.61	1.851
		4+8		43.53	2.747	**
		8+8		54.61	7.607	***
		16+16		65.69	6.104	***
		32+32		76.76	4.093	***
		64+64		59.31	5.014	***
		128+64		59.33	1.155	***
Figure S1
Correlation analysis		Without pre-exposure	blaKPC-2	1	0
		16		2.09	0.04725	ns
		32		3.228	0.09485	*
		64		3.745	0.2632	**
		128		5.841	0.882	***
		256		6.042	0.7007	***
		512		12.14	0.1705	***
		Without pre-exposure	IS26	1	0
		16		1.978	0.0176	ns
		32		2.502	0.0372	ns
		64		2.348	0.04331	ns
		128		4.067	0.4985	***
		256		6.404	0.6989	***
		512		11.39	0.6754	***
		Without pre-exposure	blaKPC-2	1.18	0.06704
		16		1.848	0.2965	ns
		32		1.793	0.4573	ns
		64		2.179	0.3975	ns
		128		5.252	0.9845	*
		256		11.04	1.896	***
		512		28.85	0.8483	***
		Without pre-exposure	IS26	10.77	4.298
		16		18.96	1.09	ns
		32		19.06	2.484	ns
		64		17.98	1.615	ns
		128		27.94	4.215	ns
		256		92.75	2.401	ns
		512		271.9	67.24	***
