# Supplementary material for: IS26 Veers Genomic Plasticity and Genetic Rearrangement toward Carbapenem Hyperresistance under Sublethal Antibiotics
Source: mBio. 2022 Feb 8;13(1):e03340-21. doi: 10.1128/mbio.03340-21 (PMC8822349; doi:10.1128/mbio.03340-21)
Supplement: TABLE S3 [file mbio.03340-21-st003.xlsx]

## Sheet: Table S3. Average of mapping de
Table S3. Clean data size, mean coverage, average of mapping depth and depth ratio relative to purA and repA from the Illumina short reads in this study.
Regrowth conc. (μg/mL)		Clean data size (Mb)	Mean coverage	Average of mapping depth							Depth ratio relative to purA						Depth ratio relative to repA
				purA	repA	IS26	blaKPC-2	aac(3)-IIa	aph(3')-Ia		repA	IS26	blaKPC-2	aac(3)-IIa	aph(3')-Ia		IS26	blaKPC-2	aac(3)-IIa	aph(3')-Ia
	Without pre-exposure	1191.14	236.288	224.39	226.99	1373.37	389.06	405.35	364.49		1.01159	6.12046	1.73386	1.80645	1.62436		6.05035	1.714	1.78576	1.60575
MEM	16	1388.47	275.111	238.11	190.26	2456.45	864.32	939.53	782.34		0.799042	10.3165	3.62992	3.94578	3.28562		12.911	4.54284	4.93814	4.11195
	32	1536.25	304.323	281.1	226.22	2619.28	931.88	987.08	805.85		0.804767	9.31797	3.31512	3.51149	2.86677		11.5785	4.11935	4.36336	3.56224
	64	1302.32	258.096	240.6	146.95	2245.67	816.09	814.17	696.38		0.610765	9.33362	3.3919	3.38392	2.89435		15.2819	5.55352	5.54046	4.73889
	128	1330.03	263.52	240.11	312.19	8759.94	3552.77	3682.42	3100.83		1.3002	36.483	14.7964	15.3364	12.9142		28.0596	11.3802	11.7954	9.93251
	256	1503.05	297.722	278.6	366.93	13792.8	5408.56	5724.93	4817.14		1.31705	49.5076	19.4134	20.5489	17.2905		37.5898	14.74	15.6022	13.1282
	512	1396.42	276.664	206.86	406.34	26735.2	10715.4	11174.2	9548.74		1.96432	129.243	51.8002	54.018	46.1604		65.795	26.3705	27.4995	23.4994
	256 (-)	1388.08	274.97	248.66	210.03	5017.59	1961.02	1902.16	1684.27		0.844647	20.1785	7.88635	7.64964	6.77339		23.8899	9.33686	9.05661	8.01919
	512 (-)	1499.42	296.98	261.4	211.3	4435.75	1756.32	1721.62	1665.94		0.80834	16.9692	6.7189	6.58615	6.37314		20.9927	8.31197	8.14775	7.88424
TOB	8	1301.57	258.039	275.4	141.47	1689.58	565.42	616.14	554.56		0.513689	6.135	2.05309	2.23725	2.01365		11.943	3.99675	4.35527	3.91998
	16	1565.31	310.254	313.88	244.99	2435.16	845.32	847.73	716.47		0.780521	7.75825	2.69313	2.70081	2.28262		9.93983	3.45043	3.46026	2.92449
	32	1202.99	238.28	247.41	234.55	4627.46	1712.19	1904.49	1622.62		0.948022	18.7036	6.92046	7.69771	6.55843		19.7291	7.29989	8.11976	6.91801
	64	1539.5	305.058	282.57	381.31	13606.1	4664.12	5370.32	5419.65		1.34944	48.1512	16.5061	19.0053	19.1798		35.6825	12.2318	14.0839	14.2132
	128	1183.54	234.546	220.63	281.85	9799.94	107.57	6190.88	1670.67		1.27748	44.418	0.487558	28.06	7.57227		34.7701	0.381657	21.9652	5.92751
MEM+TOB	4+8	2332.29	462.038	496.31	416.56	10812.9	4353.15	4338.48	3250.77		0.839314	21.7866	8.77103	8.74147	6.54988		25.9577	10.4502	10.415	7.80385
	8+8	2183.93	432.583	381.79	480.99	20084.9	7612.56	7631.92	6363.96		1.25983	52.6072	19.9391	19.9898	16.6687		41.7574	15.8269	15.8671	13.231
	32+32	2027.5	401.678	334.66	601.34	30197.1	11826	12192.6	9065.29		1.79687	90.2321	35.3374	36.4329	27.0881		50.2163	19.6661	20.2758	15.0751
	64+64	2068.63	409.78	392.15	431.38	18131.9	1755.01	10221.9	3839.09		1.10004	46.2371	4.47535	26.0663	9.78985		42.0322	4.06836	23.6958	8.89955
“-” refers to a strain cultured with corresponding concentration (128 μg/mL, 256 μg/mL and 512 μg/mL) of meropenem, followed by antibiotic-free medium for 24 h.
