# Supplementary material for: IS26 Veers Genomic Plasticity and Genetic Rearrangement toward Carbapenem Hyperresistance under Sublethal Antibiotics
Source: mBio. 2022 Feb 8;13(1):e03340-21. doi: 10.1128/mbio.03340-21 (PMC8822349; doi:10.1128/mbio.03340-21)
Supplement: TABLE S4 [file mbio.03340-21-st004.xlsx]

## Sheet: Table S4. Examples of gene ampl
Table S4. Examples of gene amplification mediated by mobile elements(MEs) in antibiotic resistance development
Organism	Resistance	Gene(s)	Copy number	Size of amplicon	Tandem	Methed for copies	Mobile elements	Year	Refs.
Escherichia coli	Chloramphenicol	cat	2–11	1.9 kb	yes	Southern blot and Electron microscopy	IS1/Tn9	1979	1
Escherichia coli	Chloramphenicol and fusidic acid	cat and fus	≥2	2.6–4.8 kb	yes	Electron microscope and restriction	IS1/Tn9	1979	2
Haemophilus influenzae	Tetracycline and chloramphenicol	tet and Cm	≥3	9.6 kb	yes	restriction fragment analysis and Electron microscopy	IS10	1983	3
Escherichia coli	Kanamycin	kan	≥2	ND	yes	Restriction	IS50	1983	4
Escherichia coli	Tetracycline	tet	ND	8 kb	yes	restriction fragment analysis	IS1	1986	5
Escherichia coli	Sulfathiazole	sur	4	18 kb	yes	Southern blot	IS5	1989	6
Escherichia coli	Mecillinam	ftsQ, ftsA, and ftsZ	～2	80–300 kb	yes	Southern blot	IS1/Tn10	2000	7
Streptomyces kanamyceticus	Kanamycin	kac and kmr	≥2	133 kb	yes	Genomic DNA and Chromosome Walking	ND	2006	8
Acinetobacter baumannii	Carbapenem	blaOXA-58	3	～4 kb	yes	qPCR	IS26	2007	9
Escherichia coli	MDR efflux	acrAB	≥2	149–300 kb	yes	qPCR	IS3, IS5 and IS186	2007	10
Klebsiella pneumoniae	Cefotaxime and ceftazidime	blaSHV	2.5 to 40.4	2-3 kb	yes	qPCR	IS26	2008	11
Streptomyces coelicolor	Actinorhodin	-	7	50 kb	yes	PFGE, Southern blot and restriction fragment analysis	IS466	2008	12
Salmonella typhimurium	Cephalosporins	blaTEM-1	4–39	36–134 kb	yes	qPCR	IS10/IS3A and IS3C	2009	13
Enterobacter cloacae	cefotaxime	blaSHV-5	≥2	8.8 kb	yes	WGS	IS26	2009	14
Acinetobacter baylyi	Benzoate (non-antibiotics)	cat	9 to 35	39-61 kb	yes	qPCR	IS1236	2012	15
Klebsiella pneumoniae	Ceftazidime	blaSHV-5	≥10	8.8 kb	yes	qPCR	IS26	2012	16
Acinetobacter baumannii	Tobramycin	aphA1	40–110	3.2 kb	yes	WGS and qPCR	IS26(Tn6062)	2014	17
Escherichia coli and Raoultella planticola	Carbapenem	blaNDM-1	3	4.8 kb	yes	Southern blot and PCR	ISCR1	2014	18
Klebsiella pneumoniae	Amikacin, gentamicin, tobramycin, netilmicin and arbekacin	rmtH	4	2-3 kb	yes	WGS	ISCR2	2016	19
Klebsiella pneumoniae	Meropenem-vaborbactam	blaKPC-2	2–10	～10 kb	yes	WGS and qPCR	Tn3(Tn4401)	2017	20
Acinetobacter baumannii	Tobramycin and gentamicin	strB and aadB	20-40	～8 kb	yes	qPCR and Southern blot	intI	2018	21
Proteus mirabilis	Carbapenem	blaVIM-1	4	8 kb	yes	qPCR	IS26	2019	22
Escherichia coli	Piperacillin/tazobactam	blaTEM-1	182.6	2.2 kb	yes	WGS and qPCR	IS26	2019	23
Klebsiella pneumoniae	ND	blaSHV-11	5	5.4 kb	yes	WGS	IS26	2019	24
Klebsiella pneumoniae	Carbapenem	blaKPC-2	5	5.7 kb	yes	WGS	IS26	2019	25
Enterococci	Vancomycin	vanM	5.28–127.64	～7 kb	yes	WGS and qPCR	IS1216E	2019	26
Escherichia coli	Piperacillin/tazobactam	blaTEM-1B	8.51	10 kb	TU and tandem	WGS and qPCR	IS26	2020	27
Escherichia coli	Carbapenem	blaIMP-6	≥4	～50 kb	yes	WGS and qPCR	IS91	2021	28

## Sheet: References
References
1. Chandler, M., de la Tour, E. B., Willems, D. & Caro, L. Some properties of the chloramphenicol resistance transposon Tn9. Mol Gen Genet 176, 221-231 (1979).
2. Meyer, J. & Iida, S. Amplification of chloramphenicol resistance transposons carried by phage P1Cm in Escherichia coli. Mol Gen Genet 176, 209-219 (1979).
3. Spies, T., Laufs, R. & Riess, F. C. Amplification of resistance genes in Haemophilus influenzae plasmids. J Bacteriol 155, 839-846 (1983).
4. Zupancic, T. J., Marvo, S. L., Chung, J. H., Peralta, E. G. & Jaskunas, S. R. RecA-independent recombination between direct repeats of IS50. Cell 33, 629-637 (1983).
5. Iida, S., Kulka, I., Meyer, J. & Arber, W. Amplification of drug resistance genes flanked by inversely repeated IS1 elements: involvement of IS1-promoted DNA rearrangements before amplification. J Bacteriol 169, 1447-1453 (1987).
6. Nichols, B. P. & Guay, G. G. Gene amplification contributes to sulfonamide resistance in Escherichia coli. Antimicrob Agents Chemother 33, 2042-2048 (1989).
7. Vinella, D., Cashel, M. & D'Ari, R. Selected amplification of the cell division genes ftsQ-ftsA-ftsZ in Escherichia coli. Genetics 156, 1483-1492 (2000).
8. Yanai, K., Murakami, T. & Bibb, M. Amplification of the entire kanamycin biosynthetic gene cluster during empirical strain improvement of Streptomyces kanamyceticus. Proc Natl Acad Sci U S A 103, 9661-9666 (2006).
9. Bertini, A. et al. Multicopy blaOXA-58 gene as a source of high-level resistance to carbapenems in Acinetobacter baumannii. Antimicrob Agents Chemother 51, 2324-2328 (2007).
10. Nicoloff, H., Perreten, V. & Levy, S. B. Increased genome instability in Escherichia coli lon mutants: relation to emergence of multiple-antibiotic-resistant (Mar) mutants caused by insertion sequence elements and large tandem genomic amplifications. Antimicrob Agents Chemother 51, 1293-1303 (2007).
11. Hammond, D. S., Harris, T., Bell, J., Turnidge, J. & Giffard, P. M. Selection of SHV extended-spectrum-beta-lactamase-dependent cefotaxime and ceftazidime resistance in Klebsiella pneumoniae requires a plasmid-borne blaSHV gene. Antimicrob Agents Chemother 52, 441-445 (2008).
12. Widenbrant, E. M., Tsai, H. H., Chen, C. W. & Kao, C. M. Spontaneous amplification of the actinorhodin gene cluster in Streptomyces coelicolor involving native insertion sequence IS466. J Bacteriol 190, 4754-4758 (2008).
13. Sun, S., Berg, O. G., Roth, J. R. & Andersson, D. I. Contribution of gene amplification to evolution of increased antibiotic resistance in Salmonella typhimurium. Genetics 182, 1183-1195 (2009).
14. Garza-Ramos, U. et al. The blaSHV-5 gene is encoded in a compound transposon duplicated in tandem in Enterobacter cloacae. Clin Microbiol Infect 15, 878-880 (2009).
15. Cuff, L. E. et al. Analysis of IS1236-mediated gene amplification events in Acinetobacter baylyi ADP1. J Bacteriol 194, 4395-4405 (2012).
16. Zienkiewicz, M., Kern-Zdanowicz, I., Carattoli, A., Gniadkowski, M. & Ceglowski, P. Tandem multiplication of the IS26-flanked amplicon with the blaSHV-5 gene within plasmid p1658/97. FEMS Microbiol Lett 341, 27-36 (2013).
17. McGann, P. et al. Amplification of aminoglycoside resistance gene aphA1 in Acinetobacter baumannii results in tobramycin therapy failure. mBio 5, e00915, doi:10.1128/mBio.00915-14 (2014).
18. Li, J. et al. Sequential isolation in a patient of Raoultella planticola and Escherichia coli bearing a novel ISCR1 element carrying blaNDM-1. PLoS One 9, e89893 (2014).
19. Beyrouthy, R., Robin, F., Hamze, M. & Bonnet, R. IncFIIk plasmid harbouring an amplification of 16S rRNA methyltransferase-encoding gene rmtH associated with mobile element ISCR2. J Antimicrob Chemother 72, 402-406 (2017).
20. Sun, D., Rubio-Aparicio, D., Nelson, K., Dudley, M. N. & Lomovskaya, O. Meropenem-Vaborbactam Resistance Selection, Resistance Prevention, and Molecular Mechanisms in Mutants of KPC-Producing Klebsiella pneumoniae. Antimicrob Agents Chemother 61 (2017).
21. Anderson, S. E., Sherman, E. X., Weiss, D. S. & Rather, P. N. Aminoglycoside Heteroresistance in Acinetobacter baumannii AB5075. mSphere 3 (2018).
22. Bontron, S. et al. Increased Resistance to Carbapenems in Proteus mirabilis Mediated by Amplification of the blaVIM-1-Carrying and IS26-Associated Class 1 Integron. Microb Drug Resist 25, 663-667 (2019).
23. Hansen, K. H. et al. Resistance to piperacillin/tazobactam in Escherichia coli resulting from extensive IS26-associated gene amplification of blaTEM-1. J Antimicrob Chemother 74, 3179-3183 (2019).
24. Jiang, Y. et al. Pooled Plasmid Sequencing Reveals the Relationship Between Mobile Genetic Elements and Antimicrobial Resistance Genes in Clinically Isolated Klebsiella pneumoniae. Genomics Proteomics Bioinformatics 18, 539-548 (2020).
25. Dong, N. et al. An IncR Plasmid Harbored by a Hypervirulent Carbapenem-Resistant Klebsiella pneumoniae Strain Possesses Five Tandem Repeats of the bla KPC-2::NTEKPC-Id Fragment. Antimicrob Agents Chemother 63 (2019).
26. Sun, L. et al. Tandem amplification of the vanM gene cluster drives vancomycin resistance in vancomycin-variable enterococci. J Antimicrob Chemother 75, 283-291 (2020).
27. Hubbard, A. T. M. et al. Piperacillin/tazobactam resistance in a clinical isolate of Escherichia coli due to IS26-mediated amplification of blaTEM-1B. Nat Commun 11, 4915 (2020).
28. Abe, R. et al. Enhanced Carbapenem Resistance through Multimerization of Plasmids Carrying Carbapenemase Genes. mBio 12, e0018621 (2021).
