# Supplementary material for: IS26 Veers Genomic Plasticity and Genetic Rearrangement toward Carbapenem Hyperresistance under Sublethal Antibiotics
Source: mBio. 2022 Feb 8;13(1):e03340-21. doi: 10.1128/mbio.03340-21 (PMC8822349; doi:10.1128/mbio.03340-21)
Supplement: TABLE S5 [file mbio.03340-21-st005.xlsx]

## Sheet:  Table S5. Primer name and sequ
Table S5. Primer name and sequences used for PCR amplification and qPCR in this study.
Primer name	Primer Sequence
KPC	F	GGAACCATTCGCTAAACTCGA
	R	CGTTGACGCCCAATCCCT
IS26	F	GGAGCTGCACATGAACCC
	R	GTTAGCGATGAGGCAGCC
M13	F	GTAAAACGACGGCCAGT
	R	CAGGAAACAGCTATGAC
purA-qpcr	F	CGGGCCTGCTTATGAAGATAAA
	R	CCGCTTCAGCTTTGTAGTAGTT
KPC-qpcr	F	CGGCAGCAGTTTGTTGATTG
	R	CAGACGACGGCATAGTCATTT
IS26-qpcr	F	ACGACGGGAGGAGAGATAAA
	R	ACATGGATGAAACCTACGTGAA
repA-qpcr	F	CGCCGAATGATGAGAGTAAGG
	R	CCAGTGTGATGCCCAGTTT
aph-qpcr	F	CCGACTCGTCCAACATCAATAC
	R	TTGCCATTCTCACCGGATTC
aac-qpcr	F	ATCGGAGTGGTTCCGAAATG
	R	TTGCTCAGTGCTACCTGTTC
